# Supplementary material for: Cold Tolerance of ScCBL6 Is Associated with Tonoplast Transporters and Photosynthesis in Arabidopsis
Source: Curr Issues Mol Biol. 2022 Nov 10;44(11):5579–92. doi: 10.3390/cimb44110378 (PMC9689059; doi:10.3390/cimb44110378)
Supplement: Supplementary file 1 [file cimb-44-00378-s001.zip]

Archive with 1 entries (1 files):
- cimb-1964923-supplementary.pdf
